# Supplementary material for: Enhanced Toluene Combustion over Cryptomelane Catalysts: Influence of Cu Doping on Physicochemical Properties and Catalytic Performance
Source: Materials (Basel). 2026 Jan 2;19(1):159. doi: 10.3390/ma19010159 (PMC12786640; doi:10.3390/ma19010159)
Supplement: Supplementary file 1 [file materials-19-00159-s001.zip]

Archive with 1 entries (1 files):
- materials-4040650-supplementary.pdf
